# Supplementary material for: Heart failure causally affects the brain cortical structure: a Mendelian randomization study
Source: Front Neurosci. 2024 Aug 1;18:1416431. doi: 10.3389/fnins.2024.1416431 (PMC11324602; doi:10.3389/fnins.2024.1416431)
Supplement: Supplementary file 1 [file Data_Sheet_1.xlsx]

## Sheet: Table S1
Table S1. Descriptions of study cohorts participating in Rasooly's study (heart failure)
	MVP		HERMES Consortium
	Cases (N=43,344)	Control (N=258,943)	Cases (N = 47,309)	Controls (N= 930,014)
Age (years), mean±SD	69.61±9.74	62.74±13.76	69.40±4.17	62.16±10.63
Male (%)	96.92	92.14	59.13	47.15
Body mass index (kg/m2), mean±SD	31.08±6.73	29.20±5.53	28.75±0.96	26.79±0.45
Mean LVEF, mean±SD	43.36±15.05	NA	NA	NA
Atrial fibrillation (%)	34.44	6.33	40.49	3.27
Coronary artery disease (%)	69.72	22.47	NA	NA
Myocardial infarction (%)	NA	NA	41.8	4.76
Coronary heart disease (%)	NA	NA	60.68	8.52
Peripheral vascular disease (%)	42.47	15.18	NA	NA
Stroke/TIA (%)	24.93	8.26	NA	NA
Chronic kidney disease (%)	36.43	9.54	26.62	3.42
Diabetes (%)	46.76	20.61	27.04	6.59
Hyperlipidemia (%)	88.04	66.9	NA	NA
Hypertension (%)	92.51	62.97	69.32	27.02
Note. SD: standard deviation; LVEF: left ventricular ejection fraction; TIA: transient ischemic attack; MVP, Million Veteran Program cohort
This table is cited from Rasooly D, Peloso GM, Pereira AC, Dashti H, Giambartolomei C, Wheeler E, et al. Genome-wide association analysis and Mendelian randomization proteomics identify drug targets for heart failure. Nat Commun. 2023 Jul 10;14(1):3826.

## Sheet: Table S2
Table S2. Overview of participating cohorts in the SCALLOP CVD1 study
Study name	IMPROVE	STANLEY	EpiHealth	PIVUS	ULSAM	INTERVAL	LifeLines-DEEP	NSPHS	STABILITY	Estonian BB	ORCADES	VIS	MPP-RES
Study name, long	Carotid Intima Media Thickness [IMT] and IMT-Progression as Predictors of Vascular Events in a High Risk European Population study	STANLEY / SWEBIC	Epidemiology for Health	The Prospective Investigation of the Vasculature in Uppsala Seniors	The Uppsala Longitudinal Study of Adult Men	The INTERVAL study	The Prospective Cohort Study	The Northern Sweden Population Health Study	the Stabilization of Atherosclerotic Plaque by Initiation of Darapladib Therapy trial	Estonian Genome Center, Institute of Genomics, University of Tartu	The Orkney Complex Disease Study	Vis	The Malmö Preventive Project
PI name	Anders Hamsten, Elena Tremoli	Mikael Landen	Lars Lind	Lars Lind	Lars Lind	John Danesh, Adam Butterworth	Jingyuan Fu, Lude Franke	Ulf Gyllensten	Lars Wallentin, Angeta Siegbahn	Tõnu Esko	Jim Wilson	Caroline Hayward	J. Gustav Smith
PI e-mail	anders.hamsten@ki.se	mikael.landen@gu.se	lars.lind@medsci.uu.se	lars.lind@medsci.uu.se	lars.lind@medsci.uu.se	asb38@medschl.cam.ac.uk	fjingyuan@gmail.com	ulf.gyllensten@igp.uu.se	lars.wallentin@ucr.uu.se, agneta.siegbahn@medsci.uu.se	tesko@broadinstitute.org	jim.wilson@ed.ac.uk	Caroline.Hayward@igmm.ed.ac.uk	gustav.smith@med.lu.se
Analyst name	Anders Malarstig		Stefan Gustafsson	Stefan Gustafsson	Stefan Gustafsson	James Peters	Daria Zhernakova	Stefan Enroth	Niclas Eriksson	Anette Kalnapenkis	Andrew Bretherick	Thibaud Boutin	J. Gustav Smith
Analyst e-mail	anders.malarstig@ki.se	anders.malarstig@ki.se	stefan.gustafsson@medsci.uu.se	stefan.gustafsson@medsci.uu.se	stefan.gustafsson@medsci.uu.se	jp549@medschl.cam.ac.uk	dasha.zhernakova@gmail.com	stefan.enroth@igp.uu.se	niclas.eriksson@ucr.uu.se	anette.kalnapenkis@ut.ee	a.bretherick@ed.ac.uk	Thibaud.Boutin@igmm.ed.ac.uk	gustav.smith@med.lu.se
Reference(s)	PMID: 23152477		PMID: 23435790	PMID: 16141402	PMID: 16030278	PMID: 27863252	PMID: 26319774	PMID:19060911 & 20568910	PMID: 24678955	PMID:24518929	PMID: 18760389		PMID: 20211303
Design	Patients with metabolic syndrome	Bipolar cases and controls	Population-based	Population-based	Population-based	RCT (blood donors)	Population-based	Population-based	RCT	Population-based	Population-based isolate	Population-based isolate	Population-based, oversampling of subjects with diabetes and impaired fasting glucose
Ethnicity	European	Swedish	European	European	European	European	European	European	Worldwide (78% reported with ethnic group white in main trial)	European	European	European	European
Sample size, total	3700	10000	2500	1016	1221	4994	1539	1067	15828	500	2078	960	1792
GWAS, call rate		0.98	≥ 98%	≥ 95%	≥ 95%	Sample call rate >=98%.	≥ 95%	≥ 95%	≥ 95%	≥ 95%	>=98%	>95%	Sample call rate >=98%.
GWAS, other exclusions	1) Gender mismatch 2) Heterozygosity 3) Cryptic relatedness.	1) Gender mismatch; 2) Heterozygosity 3) Cryptic relatedness.	1) Gender mismatch; 2) Ethnic outliers; 3) Heterozygosity > 5 s.d. from the mean; 4) Cryptic relatedness.	1) Gender mismatch; 2) Ethnic outliers; 3) Heterozygosity > 5 s.d. from the mean; 4) Cryptic relatedness.	1) Gender mismatch; 2) Ethnic outliers; 3) Heterozygosity > 5 s.d. from the mean; 4) Cryptic relatedness.	1) Sex mismatches 2) low call rates 3) duplicate samples 4) heterozygosity >3 sd from mean 5) non-European ancestry 6) relatedness (pi_hat> 0.187)	1) relavtives; 2) Ethnic outliers; 3) sample mismatch	1) Gender mismatch; 2) Heterozygosity; 3) Genetic outliers through multidimentional scaling	1) Gender mismatch 2) Heterozygozity checked but none excluded	1) Gender mismatch; 2) Ethnic outliers; 3) Heterozygosity > 3 s.d. from the mean; 4) Cryptic relatedness.	Ethnic outliers; duplicates; gender mismatch; excess IBS incompatible with pedigree		1) Gender mismatch; 2) Ethnic outliers; 3) Heterozygosity within +/-3 sd from the mean; 4) Genetic outliers through multidimentional scaling plots
OLINK, exclusions	1) Technical failures; 2) None	1) Technical failures; 2) None	1) Technical failures; 2) Missing > 5% proteins on CVDII or CVDIII.	1) Technical failures; 2) Missing > 5% proteins on CVDI.	1) Technical failures; 2) Missing > 2% proteins on CVDI.	"Flagged" samples (technical failures)	1) Technical failures; 2) None	1) Technical failures; 2) None	1) Technical failures	1) Technical failures	1) Technical failures; 2) None		1) Technical failures; 2) None.
Sample size, SCALLOP (max)	3403	681	2335	933	730	4,987 (post QC)	1178	965	2,967	496 (post QC)	971		882
OLINK panel(s)	CVD I	CVD I, INF I, ONC I	CVDII, CVDIII	CVDI	CVDI	INF, CVD2, CVD3	CVDIII	ONC I, CVD I	CVD-I, INF-I	CVD2, CVD3, INF, ONC II	CVDII, CVDIII, INFI, cardiometabolic, metabolic, immune response, neurology, neuro exploratory, oncology II, cell regulation, development, organ damage	CVDII, CVDIII, INFI	CVDIII
Pre-imputation QC
Genotyping array	Cardiometabochip, Immunochip	OmniExpress and PsychChip	Illumina HumanCoreExome	Illumina OmniExpress+Metabochip	Illumina Omni2.5+Metabochip	Affymetrix Axiom UK Biobank array	HumanCytoSNP-12 BeadChip, ImmunoChip	llumina OmniExpress or HapMap300v2 + Human Exome	Illumina HumanOmniExpressExome-8 v1	Illumina HumanOmniExpress	Illumina HumanHap300v1, Omni1, OmniX	Illumina HumanHap300v1	Infinium PsychArray-24 v1.2
Genotype calling algorithm		Birdsuite, z-call	GenCall + zCall (Oxford protocol)	GenCall	GenCall	Affymetrix Power Tools	NA	GenomeStudio(v2011.1) + zCall	Genomestudio + zCall	Illumina Genomestudio		Beadstudio-Gencall v3.0	GenomeStudio(v1.6.2.2) + Birdseed v1.33 (concordant calls kept), zCall (maf <1%)
MAF inclusion cutoff	≥ 0.5%	≥ 1%	≥ 0.5%	≥ 1%	≥ 1%	All results provided without MAF filter (although filter used for imputation scaffold)	> 5%	≥ 1%	≥ 0.1%	≥ 1%	≥0.01	≥0.01	>0.5
Call rate inclusion cutoff	≥ 98 %	≥ 98 %	≥ 97% (GenCall), ≥ 99% (zCall)	≥ 99% (MAF < 5%) or ≥ 95% (MAF ≥ 5%)	≥ 99% (MAF < 5%) or ≥ 95% (MAF ≥ 5%)	Samples called in 10 batches, within-batch variant call rate inclusion > 0.97. See Astle et al Cell 2016 for details of QC post batch merging. Variants were dropped from all batches if they failed in at least four of the batches due to deviation from HWE, low call rate or Affymetrix variant exclusion criteria. a call rate filter of 99% over the batches that a variant was not failed in, and a glob…	>95%	> 95% SNP, > 90% Individual	>95%	≥ 98 %	0.97	0.98	>95% sample, >97% snp
HWE p-value inclusion cutoff	≥ 10-8	1e-10 for cases, 1e-6 for controls	≥ 10-4	> 10-6	> 10-6	5x10^-6	> 10-4	> 3.2/1.4 x 10-8	none applied	> 10-6	1e-06	1e-06	> 10-6
Imputation
Phasing	NA	Shapeit	SHAPEIT2, v2.r727	NA	NA	SHAPEIT3	shapeit2	SHAPEIT version 2.5 (r790)	SHAPEIT v2 (r837)	Eagle 2.3	SHAPEIT version 2.5 (r790) + duoHMM	SHAPEIT version 2.5 (r790) + duoHMM	Eagle v2.3
Imputation software	MiniMac	Impute2	IMPUTE2, v.2.3.0	IMPUTE2, v.2.2.2	IMPUTE2, v.2.2.2	Sanger imputation server (PBWT imputation algorithm)	Minimac3 (Michigan Imputation Server)	IMPUTE2 (v2.3.2)	IMPUTE2 (v2.3.1)	Beagle 2.4.2	Sanger imputation server (PBWT imputation algorithm)	Sanger imputation server (PBWT imputation algorithm)	Minimac3 (Michigan Imputation Server v 1.0.1)
Imputation reference panel	1000G, phase 1 (v5)	1000G	1000G, phase 1 (v3)	1000G, phase 1 (v3)	1000G, phase 1 (v3)	Combined 1000G phase 3 +UK10K reference panel	HRC	1000G Phase 3	1000G Phase 3	1000G Phase 3	HRC.r1-1	HRC.r1-1	HRC r1.1
Below LOD imputation	LOD/2	No	No	Yes (LOD/2 replace)	Yes (LOD/2 replace)	No- non-truncated values used		No	Yes (LOD/2)	Yes (LOD/2)	Yes (replace with 0)	No	No
Trait transformation	Rank-based inverse normal transformation (Blom)	Rank-based inverse normal transformation (Blom)	Rank-based inverse normal transformation (Blom)	Rank-based inverse normal transformation (Blom)	Rank-based inverse normal transformation (Blom)	Rank-based inverse normal transformation	z-score transformation	Rank-based inverse normal transformation	Rank-based inverse normal transformation	Rank-based inverse normal transformation	Rank-based inverse normal transformation	Rank-based inverse normal transformation	z-score transformation
Software	Plink 1.9	Plink 1.9	SNPTEST v.2.5.2	SNPTEST v.2.5.2	SNPTEST v.2.5.2	SNPTEST v2.5.2	https://github.com/molgenis/systemsgenetics/tree/master/eqtl-mapping-pipeline	ProbABEL/palinear (v1.8.0)	SNPTEST v2.5.2	Plink 1.9	GenABEL+RegScan	GenABEL+RegScan	SNPTEST v.2.5.2
Software, method	dosage	dosage	-frequentist 1 -method 'em'	-frequentist 1 -method 'em'	-frequentist 1 -method 'em'	-method expected	Spearman's correlation	dosage	-frequentist 1 -method score	dosage	LMM (Grammar Gamma) + genome scan	LMM (Grammar Gamma) + genome scan	-frequentist 1 -method expected
Adjustment	site, age, sex, olink_batch	age, sex, MDS components, olink batch	Age, sex, OLINK plate, MDS component 1-5	Age, sex, OLINK plate, storage time, MDS component 1-2	Age, OLINK plate, storage time, MDS component 1-2	Protein abundance was regressed on age, sex, season, plate, bleed to processing time (days), before IVNT. PLINK MDS 1-3 used as covariates in SNPTEST	age, gender, smoking status, oral contraceptive usage, blood cell counts	selection of 159 covariates per protein, also including storage time. (http://www.tandfonline.com/doi/full/10.3109/1354750X.2015.1093546)	AGE, SEX, PC1, PC2, PC3, PC4	age, sex, OLINK plate, MDS components 1-10	age+sex+array+time_in_storage_days+season_of_vene+plate_no+plate_row+plate_column+pc{1:10}	Age+sex	Age, sex, Olink plate
Info metric from	MiniMac, Plink INFO	PLINK INFO	SNPTEST v.2.5.2	SNPTEST v.2.5.2	SNPTEST v.2.5.2	SNPTEST v2.5.2	minimac3	IMPUTE2's 'info'-score.	IMPUTE2's 'info'-score from SNPTEST.	Plink INFO	IMPUTE2 INFO score	IMPUTE2 INFO score	minimac3
This table is cited from Folkersen L, Gustafsson S, Wang Q, Hansen DH, Hedman ÅK, Schork A, et al. Genomic and drug target evaluation of 90 cardiovascular proteins in 30,931 individuals. Nat Metab. 2020 Oct;2(10):1135-1148.

## Sheet: Table S3
Table S3. Descriptions of study cohorts participating in Grasby's study
Cohort	Study Design	Ancestry	Total N	Females	Mean Age	SD	Min Age	Max Age	Healthy N
1000BRAINS	Population-based	European	775	346	67.259	6.69541	53.4	85.4	775
ADNI1	Case-control (AD, MCI, healthy control)	European	735	299	74.8136	6.81534	54	90	204
ADNI2GO	Case-control (AD, MCI, healthy control)	European	649	297	72.3801	7.05931	55	91.4	564
ALSPACa	Population-based	European	391	0	19.56	0.85	18	21.5	391
ASRB	case-control	European	233	138	38.5	11.3	19	64	75
BETULA	Population-based	European	311	169	62.364	13.3142	25.5	81.3	311
BIG-Affy	Population-based	European	1180	688	22.5975	3.81081	18	40	1180
BIG-PsychChip	Population-based	European	432	206	22.5185	4.40097	17	44	432
BONN	Population-based	European	102	0	38.2255	6.58367	29	50	102
BrainScale	Population-based Twin Study	European	242	131	9.97367	1.3368	9.0137	14.9534	242
CARDIFF	Population-based	European	270	194	24.8074	6.89377	18	58	270
DNS-V3	Population-based	European	324	168	19.7037	1.23864	18	22	324
DNS-V4	Population-based	European	191	108	19.911	1.23435	18	22	191
EPIGEN	Epilepsy cases	European	178	104	38.4101	13.207	14	85	0
FOR2107	Population-based plus Affective disorders cases	European	785	474	34.3631	12.9691	18	65	416
GIG	Population-based	European	283	168	24.1625	2.41341	19	31	283
GSP	Population-based	European	442	251	21.4367	3.15464	18	35	442
HUBIN	Case-control (SCZ, healthy controls)	European	177	55	41.9159	8.19737	19.3511	56.271	97
HUNT	Population-based	European	876	462	58.8895	4.2028	50.4798	66.8273	876
IMAGEN	Population-based	European	1358	725	14.5632	0.440168	12.9315	17.2247	1358
IMpACT	Case-control (ADHD, healthy controls)	European	238	140	40.7689	12.0053	20	70	113
LBC1936	Population-based	European	604	285	72.6984	0.734048	71.039	74.2177	604
LIBD	Case-control (SCZ, healthy controls, unaffected siblings)	European	484	214	33.2035	10.1385	18.58	61.63	310
MCIC	Case-control (SCZ, healthy controls)	European	162	56	33.679	11.1882	18	59	94
MooDS	Population-based	European	282	129	33.6	9.8	18	51	282
MPIP	Case-control (MDD, healthy controls)	European	550	318	48.2636	13.3085	18	87	177
MPRC	Case-control (SCZ, healthy controls)	European	387	205	37.1835	14.5586	10	79	214
MÜNSTER	Case-control (MDD, healthy controls)	European	985	561	35.8447	12.1387	17	65	741
NCNG	Population-based	European	321	218	51.5767	16.7289	19.39	82.34	321
NESDA	Case-control (depression, anxiety, healthy controls)	European	254	171	37.5354	10.2126	18	57	55
NeuroIMAGE	Case-control (ADHD, healthy controls)	European	210	68	17.1	3.18774	8.1973	25.0409	61
NTR	Population-based Twin Study	European	322	197	29.4375	10.9904	12	56	322
OATS	Population-based Twin Study	European	360	237	70.5278	5.10222	65	89	360
PAFIP	Case-control (SCZ, healthy controls)	European	112	42	28.3484	7.95824	16.06	50.7	14
PDNZ	Case-control (Parkinson's disease, healthy controls)	European	164	56	68.2	7.8	45.5	81.9	47
PING	Population-based	European	337	151	11.7527	4.67345	3.42	20.75	337
PPMI	Case-control	European	414	137	61.6599	9.64688	30.6	84.9	124
QTIM	Population-based Twin Study	European	996	645	22.376	3.33049	15.4031	30.1081	996
SHIP	Population-based	European	1118	579	55.8077	12.7937	30	90	1118
SHIP-Trend	Population-based	European	891	499	50.3502	13.5331	22	81	891
Sydney MAS	Population-based	European	494	274	78.4318	4.67622	70.48	90.06	494
SYS	Family-based study	European	1675	884	28.282	17.4014	11	65.4167	1675
TCD-NUIG	Case-control (healthy control, schizophrenia)	European	192	108	29.901	10.3633	18	63	156
TOP	Case-control (SCZ, BD, other psychoses, healthy controls)	European	505	253	35.2066	10.2307	18.1903	64.7803	216
TOP3T	Case-control (SCZ, BD, other psychoses, healthy controls)	European	400	181	33.2439	11.8548	18	78	296
UiO2016	Case-control	European	229	98	31.7945	10.0056	15.6	60.49	90
UiO2017	Case-control	European	308	173	42.1391	17.9311	13.11	88.9798	247
UKBB	Population-based	European	10083	5261	62.7664	7.4	46.3765	46.3765	10083
UMCU	Case-control / family study (SCZ, BD, offspring, healthy controls)	European	698	373	33.1411	14.0976	9	67	548
This table is cited from Grasby KL, Jahanshad N, Painter JN, Colodro-Conde L, Bralten J, Hibar DP, et al. The genetic architecture of the human cerebral cortex. Science. 2020;367(6484).

## Sheet: Table S4
Table S4. 36 index SNPs represented genetically predicted heart failure
SNP	other_allele	effect_allele	eaf	beta	se	pval	F-statistics
rs4755720	C	T	0.4	-0.037	0.006	8.14e-11	38.0278
rs7766436	C	T	0.286	0.037	0.006	5.18e-10	38.0278
rs3820888	C	T	0.378	-0.034	0.006	1.2e-09	32.1111
rs12992672	G	A	0.172	0.045	0.007	1.7e-09	41.3265
rs10846742	G	A	0.173	-0.046	0.008	1.73e-09	33.0625
rs72688573	C	T	0.022	-0.122	0.021	4.31e-09	33.7506
rs10938398	G	A	0.421	0.033	0.006	4.5e-09	30.25
rs7564469	C	T	0.165	-0.043	0.007	6.66e-09	37.7347
rs7977247	C	T	0.434	0.032	0.006	1.07e-08	28.4444
rs1016287	C	T	0.28	0.037	0.006	1.11e-08	38.0278
rs959388	G	T	0.417	-0.031	0.006	1.3e-08	26.6944
rs233806	C	T	0.207	-0.037	0.007	1.57e-08	27.9388
rs17038861	G	T	0.195	0.039	0.007	2.35e-08	31.0408
rs9352691	C	T	0.365	0.032	0.006	2.65e-08	28.4444
rs10520390	G	C	0.059	0.074	0.013	2.87e-08	32.4024
rs79682748	G	A	0.018	-0.155	0.028	3e-08	30.6441
rs7859727	C	T	0.488	0.061	0.006	3.11e-29	103.361
rs2634071	C	T	0.219	0.079	0.007	3.64e-29	127.367
rs11642015	C	T	0.432	0.058	0.006	2.69e-25	93.4444
rs10455872	G	A	0.074	-0.104	0.011	8.2e-23	89.3884
rs3176326	G	A	0.173	-0.068	0.007	2.51e-22	94.3673
rs602633	G	T	0.207	-0.054	0.007	5.19e-16	59.5102
rs1739833	C	T	0.331	-0.048	0.006	7.89e-15	64
rs17617337	C	T	0.218	-0.05	0.007	8.88e-14	51.0204
rs600038	C	T	0.215	-0.049	0.007	9.44e-14	49
rs34163229	G	T	0.133	-0.056	0.008	7.4e-13	49
rs11746435	T	A	0.229	0.042	0.007	2.04e-10	36
rs2832275	T	A	0.139	-0.047	0.008	2.9e-10	34.5156
rs7795282	G	A	0.221	-0.042	0.007	7.69e-10	36
rs12933292	G	C	0.425	0.034	0.006	8.96e-10	32.1111
rs216199	C	T	0.388	-0.037	0.006	1.11e-09	38.0278
rs2013002	C	T	0.415	0.033	0.006	5.68e-09	30.25
rs17163345	G	A	0.27	-0.034	0.006	2.15e-08	32.1111
rs3764351	G	A	0.34	-0.033	0.006	2.27e-08	30.25
rs9349379	G	A	0.401	-0.031	0.006	2.58e-08	26.6944
rs4327120	C	T	0.128	0.05	0.009	3.09e-08	30.8642

## Sheet: Table S5
Table S5. 14 index SNPs represented genetically predicted Left ventricular ejection fraction
SNP	effect_allele	other_allele	beta	se	eaf	pval	F-statistics
rs28579893	A	G	0.409548	0.048377	0.326396	2.54488e-17	71.6691
rs2562845	T	C	-0.538514	0.0572302	0.80299	4.97981e-21	88.5408
rs11715059	A	G	-0.269791	0.0483646	0.657398	2.42922e-08	31.1171
rs10939649	C	T	0.330219	0.0524239	0.255344	2.99533e-10	39.6776
rs4835729	A	G	0.298645	0.0487645	0.332726	9.11232e-10	37.5062
rs111631417	G	C	-0.275977	0.0488554	0.624544	1.61525e-08	31.9095
rs9462210	G	A	-0.299001	0.0538949	0.762433	2.89204e-08	30.7787
rs13268810	A	T	-0.264957	0.0468259	0.416142	1.52844e-08	32.0168
rs12541595	G	T	-0.347614	0.049697	0.690067	2.65884e-12	48.9254
rs11784619	G	A	-0.563045	0.0996692	0.942961	1.61252e-08	31.9128
rs72840788	G	A	-0.581029	0.0561116	0.784566	3.97602e-25	107.224
rs7164817	T	C	-0.274043	0.0488905	0.633626	2.07967e-08	31.4187
rs10871753	G	T	-0.266629	0.0459974	0.490866	6.76688e-09	33.6007
rs2070458	A	T	0.388902	0.0573802	0.200976	1.22163e-11	45.9363

## Sheet: Table S6
Table S6. 12 index SNPs represented genetically predicted N-terminal prohormone brain natriuretic peptide levels
SNP	effect_allele	other_allele	eaf	beta	se	pval	F-statistics
rs142361676	C	G	0.0101	0.7137	0.1507	2.188e-06	22.4287
rs75011048	A	G	0.0128	-0.5139	0.1121	4.567e-06	21.0158
rs116347386	A	C	0.0204	-0.3841	0.0797	1.431e-06	23.2259
rs198389	A	G	0.5961	-0.2122	0.0158	4.424e-41	180.375
rs75830040	T	G	0.0624	-0.2084	0.0448	3.233e-06	21.6391
rs115361037	A	C	0.9288	0.2695	0.0553	1.095e-06	23.7502
rs10028000	T	C	0.8314	-0.1282	0.027	1.978e-06	22.5449
rs72621658	T	C	0.9313	-0.3779	0.0796	2.087e-06	22.5386
rs34596655	T	C	0.0116	-0.5275	0.1097	1.513e-06	23.1223
rs76319074	A	C	0.0279	0.2662	0.0549	1.239e-06	23.511
rs9902457	C	G	0.7368	0.1086	0.0237	4.377e-06	20.9973
rs7896325	A	G	0.8634	-0.1141	0.0249	4.607e-06	20.9977

## Sheet: Table S7
Table S7. The detailed MR results in primary analysis
id.exposure	id.outcome	outcome	exposure	method	nsnp	b	se	pval	lo_ci
GCST90274223	parsorbitalis TH Without global weighted	outcome	heart failure	Inverse variance weighted	34	-0.0219396	0.00676146	0.00117534	-0.035192
GCST90274223	lateralorbitofrontal TH Without global weighted	outcome	heart failure	Inverse variance weighted	34	-0.0168742	0.00636238	0.00799751	-0.0293444
GCST90268125	isthmuscingulate SA Without global weighted	outcome	Left ventricular ejection fraction	Inverse variance weighted	12	2.583	1.02272	0.0115496	0.578467
GCST90268125	isthmuscingulate SA Global weighted	outcome	Left ventricular ejection fraction	Inverse variance weighted	12	1.85617	0.781261	0.0175078	0.324901
GCST90268125	postcentral TH Global weighted	outcome	Left ventricular ejection fraction	Inverse variance weighted	12	0.00151977	0.000648998	0.0191957	0.000247729
GCST90268125	frontalpole SA Without global weighted	outcome	Left ventricular ejection fraction	Inverse variance weighted	12	0.521747	0.223495	0.0195702	0.083696
GCST90012082	supramarginal TH Global weighted	outcome	N−terminal prohormone brain natriuretic peptide levels	Inverse variance weighted	9	-0.00397624	0.00170591	0.0197609	-0.00731983
GCST90274223	parsorbitalis TH Global weighted	outcome	heart failure	Inverse variance weighted	34	-0.0137524	0.00590412	0.0198435	-0.0253245
GCST90274223	temporalpole TH Without global weighted	outcome	heart failure	Inverse variance weighted	34	-0.024722	0.0106455	0.0202169	-0.0455871
GCST90274223	lingual TH Without global weighted	outcome	heart failure	Inverse variance weighted	34	-0.0104392	0.00457035	0.0223651	-0.0193971
GCST90274223	precuneus TH Without global weighted	outcome	heart failure	Inverse variance weighted	34	-0.0130698	0.00586829	0.0259342	-0.0245717
GCST90268125	postcentral SA Without global weighted	outcome	Left ventricular ejection fraction	Inverse variance weighted	12	6.82272	3.07135	0.0263234	0.802872
GCST90268125	entorhinal TH Without global weighted	outcome	Left ventricular ejection fraction	Inverse variance weighted	12	-0.00487485	0.00226787	0.0315922	-0.00931987
GCST90268125	posteriorcingulate SA Global weighted	outcome	Left ventricular ejection fraction	Inverse variance weighted	12	-1.6133	0.78062	0.0387637	-3.14331
GCST90268125	cuneus SA Without global weighted	outcome	Left ventricular ejection fraction	Inverse variance weighted	12	2.65411	1.29579	0.0405348	0.114362
GCST90268125	medialorbitofrontal SA Global weighted	outcome	Left ventricular ejection fraction	Inverse variance weighted	12	-1.8925	0.930172	0.0418936	-3.71564
GCST90268125	rostralmiddlefrontal SA Without global weighted	outcome	Left ventricular ejection fraction	Inverse variance weighted	12	9.51793	4.74537	0.0448853	0.216997
GCST90268125	superiortemporal TH Without global weighted	outcome	Left ventricular ejection fraction	Inverse variance weighted	12	-0.0025964	0.00131757	0.0487698	-0.00517884
GCST90268125	lateralorbitofrontal SA Global weighted	outcome	Left ventricular ejection fraction	Inverse variance weighted	12	-2.81708	1.46798	0.0549819	-5.69431
GCST90268125	entorhinal TH Global weighted	outcome	Left ventricular ejection fraction	Inverse variance weighted	12	-0.00409207	0.00214714	0.0566728	-0.00830046
GCST90012082	isthmuscingulate SA Without global weighted	outcome	N−terminal prohormone brain natriuretic peptide levels	Inverse variance weighted	9	-6.20222	3.25988	0.0570936	-12.5916
GCST90274223	cuneus TH Without global weighted	outcome	heart failure	Inverse variance weighted	34	-0.0105711	0.00560463	0.0592777	-0.0215561
GCST90274223	entorhinal TH Without global weighted	outcome	heart failure	Inverse variance weighted	34	-0.0210607	0.0112431	0.0610401	-0.0430972
GCST90012082	temporalpole TH Without global weighted	outcome	N−terminal prohormone brain natriuretic peptide levels	Inverse variance weighted	9	0.0124341	0.00663948	0.0611028	-0.000579288
GCST90012082	insula SA Without global weighted	outcome	N−terminal prohormone brain natriuretic peptide levels	Inverse variance weighted	9	-10.3901	5.56849	0.0620588	-21.3043
GCST90012082	isthmuscingulate TH Global weighted	outcome	N−terminal prohormone brain natriuretic peptide levels	Inverse variance weighted	9	0.00702075	0.00380121	0.0647505	-0.000429626
GCST90274223	lateralorbitofrontal TH Global weighted	outcome	heart failure	Inverse variance weighted	34	-0.00881066	0.00481883	0.0674925	-0.0182556
GCST90268125	caudalanteriorcingulate TH Global weighted	outcome	Left ventricular ejection fraction	Inverse variance weighted	12	0.00249169	0.00137373	0.0697058	-0.000200815
GCST90012082	insula SA Global weighted	outcome	N−terminal prohormone brain natriuretic peptide levels	Inverse variance weighted	9	-7.83253	4.3243	0.0700969	-16.3082
GCST90268125	superiortemporal TH Global weighted	outcome	Left ventricular ejection fraction	Inverse variance weighted	12	-0.00142807	0.000796057	0.0728245	-0.00298834
GCST90274223	transversetemporal TH Without global weighted	outcome	heart failure	Inverse variance weighted	34	-0.0165846	0.0093028	0.0746265	-0.0348181
GCST90012082	temporalpole TH Global weighted	outcome	N−terminal prohormone brain natriuretic peptide levels	Inverse variance weighted	9	0.0105574	0.00593505	0.0752696	-0.00107532
GCST90012082	rostralmiddlefrontal SA Global weighted	outcome	N−terminal prohormone brain natriuretic peptide levels	Inverse variance weighted	9	16.2866	9.21619	0.0771999	-1.77717
GCST90274223	inferiorparietal TH Without global weighted	outcome	heart failure	Inverse variance weighted	34	-0.00962676	0.00544833	0.0772415	-0.0203055
GCST90268125	frontalpole SA Global weighted	outcome	Left ventricular ejection fraction	Inverse variance weighted	12	0.354971	0.202516	0.0796353	-0.0419601
GCST90012082	transversetemporal TH Global weighted	outcome	N−terminal prohormone brain natriuretic peptide levels	Inverse variance weighted	9	0.00739867	0.0042492	0.0816499	-0.000929758
GCST90012082	isthmuscingulate TH Without global weighted	outcome	N−terminal prohormone brain natriuretic peptide levels	Inverse variance weighted	9	0.00719251	0.0041356	0.082005	-0.000913268
GCST90274223	paracentral TH Without global weighted	outcome	heart failure	Inverse variance weighted	34	-0.00970581	0.00565565	0.0861391	-0.0207909
GCST90274223	inferiortemporal SA Global weighted	outcome	heart failure	Inverse variance weighted	34	-22.8972	13.3586	0.0865223	-49.0801
GCST90274223	frontalpole TH Without global weighted	outcome	heart failure	Inverse variance weighted	34	-0.0147964	0.00863944	0.0867761	-0.0317297
GCST90268125	inferiorparietal TH Without global weighted	outcome	Left ventricular ejection fraction	Inverse variance weighted	12	-0.00147589	0.000877825	0.0927048	-0.00319642
GCST90268125	fusiform TH Without global weighted	outcome	Left ventricular ejection fraction	Inverse variance weighted	12	-0.00182007	0.00108535	0.0935543	-0.00394736
GCST90012082	lateralorbitofrontal SA Without global weighted	outcome	N−terminal prohormone brain natriuretic peptide levels	Inverse variance weighted	9	-11.7095	6.99815	0.0942837	-25.4258
GCST90268125	rostralmiddlefrontal TH Global weighted	outcome	Left ventricular ejection fraction	Inverse variance weighted	12	0.00100192	0.000598897	0.0943386	-0.000171918
GCST90012082	inferiorparietal TH Global weighted	outcome	N−terminal prohormone brain natriuretic peptide levels	Inverse variance weighted	9	-0.00304324	0.00185832	0.101499	-0.00668555
GCST90268125	supramarginal TH Without global weighted	outcome	Left ventricular ejection fraction	Inverse variance weighted	12	-0.00150611	0.000933458	0.106642	-0.00333569
GCST90012082	postcentral SA Global weighted	outcome	N−terminal prohormone brain natriuretic peptide levels	Inverse variance weighted	9	-12.6521	7.88681	0.108669	-28.1102
GCST90268125	caudalmiddlefrontal SA Without global weighted	outcome	Left ventricular ejection fraction	Inverse variance weighted	12	3.76171	2.35608	0.110356	-0.856212
GCST90274223	parsopercularis TH Global weighted	outcome	heart failure	Inverse variance weighted	34	0.00568637	0.00358383	0.112587	-0.00133794
GCST90274223	inferiortemporal TH Without global weighted	outcome	heart failure	Inverse variance weighted	34	-0.00980643	0.0062312	0.115542	-0.0220196
GCST90012082	lateralorbitofrontal SA Global weighted	outcome	N−terminal prohormone brain natriuretic peptide levels	Inverse variance weighted	9	-6.64905	4.26892	0.11934	-15.0161
GCST90012082	isthmuscingulate SA Global weighted	outcome	N−terminal prohormone brain natriuretic peptide levels	Inverse variance weighted	9	-3.86545	2.48535	0.119875	-8.73673
GCST90274223	superiorparietal TH Global weighted	outcome	heart failure	Inverse variance weighted	34	0.00421505	0.00271441	0.120461	-0.00110519
GCST90268125	precuneus TH Without global weighted	outcome	Left ventricular ejection fraction	Inverse variance weighted	13	-0.00146554	0.000950055	0.122933	-0.00332764
GCST90268125	lingual TH Without global weighted	outcome	Left ventricular ejection fraction	Inverse variance weighted	12	-0.00124461	0.000816515	0.127436	-0.00284498
GCST90268125	parstriangularis TH Global weighted	outcome	Left ventricular ejection fraction	Inverse variance weighted	12	0.00106125	0.000700917	0.130004	-0.000312549
GCST90274223	medialorbitofrontal TH Without global weighted	outcome	heart failure	Inverse variance weighted	34	-0.00773817	0.00519921	0.136662	-0.0179286
GCST90274223	bankssts TH Global weighted	outcome	heart failure	Inverse variance weighted	34	0.00724489	0.00487949	0.137607	-0.00231892
GCST90012082	transversetemporal TH Without global weighted	outcome	N−terminal prohormone brain natriuretic peptide levels	Inverse variance weighted	9	0.00667089	0.00453405	0.141214	-0.00221585
GCST90274223	lingual TH Global weighted	outcome	heart failure	Inverse variance weighted	34	-0.00474098	0.0032953	0.150232	-0.0111998
GCST90012082	precentral SA Without global weighted	outcome	N−terminal prohormone brain natriuretic peptide levels	Inverse variance weighted	9	-15.2964	10.6838	0.152221	-36.2366
GCST90274223	rostralmiddlefrontal TH Without global weighted	outcome	heart failure	Inverse variance weighted	34	-0.00627266	0.00440417	0.154373	-0.0149048
GCST90274223	superiorfrontal TH Without global weighted	outcome	heart failure	Inverse variance weighted	34	-0.00817897	0.00578232	0.157221	-0.0195123
GCST90274223	insula TH Without global weighted	outcome	heart failure	Inverse variance weighted	34	-0.00885192	0.00626357	0.157585	-0.0211285
GCST90268125	rostralmiddlefrontal SA Global weighted	outcome	Left ventricular ejection fraction	Inverse variance weighted	12	3.84512	2.73498	0.159752	-1.51544
GCST90268125	postcentral SA Global weighted	outcome	Left ventricular ejection fraction	Inverse variance weighted	12	2.71444	1.93942	0.161629	-1.08683
GCST90268125	parahippocampal SA Without global weighted	outcome	Left ventricular ejection fraction	Inverse variance weighted	12	0.882584	0.635649	0.164992	-0.363288
GCST90274223	parstriangularis TH Without global weighted	outcome	heart failure	Inverse variance weighted	34	-0.00730899	0.00534094	0.171161	-0.0177772
GCST90274223	temporalpole TH Global weighted	outcome	heart failure	Inverse variance weighted	34	-0.0128043	0.00935905	0.171274	-0.0311481
GCST90274223	middletemporal TH Without global weighted	outcome	heart failure	Inverse variance weighted	34	-0.00815042	0.00595877	0.171374	-0.0198296
GCST90268125	superiorfrontal SA Without global weighted	outcome	Left ventricular ejection fraction	Inverse variance weighted	12	7.52756	5.53696	0.173985	-3.32488
GCST90012082	postcentral SA Without global weighted	outcome	N−terminal prohormone brain natriuretic peptide levels	Inverse variance weighted	9	-15.3904	11.388	0.176551	-37.7109
GCST90268125	bankssts TH Without global weighted	outcome	Left ventricular ejection fraction	Inverse variance weighted	12	-0.00160749	0.00119139	0.177254	-0.00394261
GCST90012082	superiortemporal TH Global weighted	outcome	N−terminal prohormone brain natriuretic peptide levels	Inverse variance weighted	9	0.00393584	0.00293931	0.180559	-0.0018252
GCST90274223	caudalanteriorcingulate TH Without global weighted	outcome	heart failure	Inverse variance weighted	34	-0.00980273	0.00734581	0.182051	-0.0242005
GCST90268125	caudalanteriorcingulate TH Without global weighted	outcome	Left ventricular ejection fraction	Inverse variance weighted	13	0.00190815	0.00143444	0.18344	-0.00090336
GCST90274223	inferiortemporal SA Without global weighted	outcome	heart failure	Inverse variance weighted	34	-22.6003	17.0903	0.186034	-56.0974
GCST90274223	transversetemporal TH Global weighted	outcome	heart failure	Inverse variance weighted	34	-0.00837971	0.0063682	0.188218	-0.0208614
GCST90274223	postcentral TH Without global weighted	outcome	heart failure	Inverse variance weighted	34	-0.00610353	0.00466288	0.190548	-0.0152428
GCST90274223	supramarginal TH Without global weighted	outcome	heart failure	Inverse variance weighted	34	-0.00798223	0.00611543	0.191804	-0.0199685
GCST90274223	precentral SA Global weighted	outcome	heart failure	Inverse variance weighted	34	14.7999	11.3885	0.193758	-7.52163
GCST90274223	precentral TH Global weighted	outcome	heart failure	Inverse variance weighted	34	0.0045531	0.00351641	0.195385	-0.00233907
GCST90268125	parsopercularis TH Without global weighted	outcome	Left ventricular ejection fraction	Inverse variance weighted	12	-0.00120456	0.000933458	0.196903	-0.00303414
GCST90274223	caudalanteriorcingulate SA Global weighted	outcome	heart failure	Inverse variance weighted	34	-5.018	3.94196	0.203028	-12.7443
GCST90268125	parstriangularis SA Global weighted	outcome	Left ventricular ejection fraction	Inverse variance weighted	12	-1.39953	1.11251	0.208393	-3.58005
GCST90012082	posteriorcingulate SA Without global weighted	outcome	N−terminal prohormone brain natriuretic peptide levels	Inverse variance weighted	9	-4.6524	3.70409	0.20911	-11.9124
GCST90274223	caudalmiddlefrontal TH Global weighted	outcome	heart failure	Inverse variance weighted	34	0.00533471	0.00425506	0.20994	-0.00300522
GCST90274223	parahippocampal SA Without global weighted	outcome	heart failure	Inverse variance weighted	34	4.19227	3.34822	0.210538	-2.37025
GCST90268125	cuneus SA Global weighted	outcome	Left ventricular ejection fraction	Inverse variance weighted	12	1.3471	1.07937	0.212014	-0.76846
GCST90012082	supramarginal TH Without global weighted	outcome	N−terminal prohormone brain natriuretic peptide levels	Inverse variance weighted	9	-0.00362324	0.00291795	0.214344	-0.00934243
GCST90268125	isthmuscingulate TH Without global weighted	outcome	Left ventricular ejection fraction	Inverse variance weighted	12	-0.0015919	0.00128205	0.214354	-0.00410472
GCST90274223	cuneus TH Global weighted	outcome	heart failure	Inverse variance weighted	34	-0.00557257	0.00450031	0.215618	-0.0143932
GCST90268125	precentral TH Without global weighted	outcome	Left ventricular ejection fraction	Inverse variance weighted	12	-0.00126823	0.00103746	0.22154	-0.00330165
GCST90012082	superiortemporal SA Without global weighted	outcome	N−terminal prohormone brain natriuretic peptide levels	Inverse variance weighted	9	-10.9071	9.00622	0.225869	-28.5593
GCST90012082	insula TH Global weighted	outcome	N−terminal prohormone brain natriuretic peptide levels	Inverse variance weighted	9	0.00410867	0.0034377	0.232017	-0.00262922
GCST90268125	cuneus TH Without global weighted	outcome	Left ventricular ejection fraction	Inverse variance weighted	12	-0.00103047	0.000866671	0.23444	-0.00272915
GCST90268125	precentral SA Global weighted	outcome	Left ventricular ejection fraction	Inverse variance weighted	12	-2.70872	2.27949	0.234715	-7.17652
GCST90012082	posteriorcingulate SA Global weighted	outcome	N−terminal prohormone brain natriuretic peptide levels	Inverse variance weighted	9	-3.37739	2.87138	0.239505	-9.00528
GCST90012082	temporalpole SA Without global weighted	outcome	N−terminal prohormone brain natriuretic peptide levels	Inverse variance weighted	9	-1.35781	1.15528	0.23987	-3.62217
GCST90274223	rostralanteriorcingulate TH Global weighted	outcome	heart failure	Inverse variance weighted	34	0.00799228	0.00688852	0.245955	-0.00550922
GCST90274223	lateraloccipital TH Without global weighted	outcome	heart failure	Inverse variance weighted	34	-0.0074729	0.00645304	0.246846	-0.0201209
GCST90274223	precuneus TH Global weighted	outcome	heart failure	Inverse variance weighted	34	-0.00350079	0.0030407	0.249604	-0.00946057
GCST90268125	superiorfrontal TH Without global weighted	outcome	Left ventricular ejection fraction	Inverse variance weighted	12	-0.00114202	0.00100336	0.255038	-0.0031086
GCST90274223	superiorparietal SA Global weighted	outcome	heart failure	Inverse variance weighted	34	-15.817	13.9001	0.255161	-43.0612
GCST90268125	pericalcarine SA Without global weighted	outcome	Left ventricular ejection fraction	Inverse variance weighted	12	1.76795	1.5648	0.258552	-1.29907
GCST90268125	inferiorparietal TH Global weighted	outcome	Left ventricular ejection fraction	Inverse variance weighted	12	-0.000634282	0.000562407	0.259405	-0.0017366
GCST90268125	precuneus SA Without global weighted	outcome	Left ventricular ejection fraction	Inverse variance weighted	12	3.44539	3.06258	0.260591	-2.55727
GCST90268125	lateralorbitofrontal TH Global weighted	outcome	Left ventricular ejection fraction	Inverse variance weighted	12	0.000882946	0.000786652	0.261688	-0.000658892
GCST90012082	lingual SA Global weighted	outcome	N−terminal prohormone brain natriuretic peptide levels	Inverse variance weighted	9	7.33841	6.57729	0.264542	-5.55307
GCST90274223	lateralorbitofrontal SA Global weighted	outcome	heart failure	Inverse variance weighted	34	8.17637	7.35099	0.266017	-6.23157
GCST90012082	superiortemporal TH Without global weighted	outcome	N−terminal prohormone brain natriuretic peptide levels	Inverse variance weighted	9	0.00379166	0.00344402	0.270923	-0.00295863
GCST90012082	bankssts SA Global weighted	outcome	N−terminal prohormone brain natriuretic peptide levels	Inverse variance weighted	9	3.19649	2.91124	0.272212	-2.50954
GCST90268125	bankssts SA Global weighted	outcome	Left ventricular ejection fraction	Inverse variance weighted	12	-1.03384	0.953563	0.278283	-2.90282
GCST90268125	inferiortemporal TH Without global weighted	outcome	Left ventricular ejection fraction	Inverse variance weighted	12	-0.00128688	0.00118812	0.278754	-0.0036156
GCST90012082	inferiortemporal TH Global weighted	outcome	N−terminal prohormone brain natriuretic peptide levels	Inverse variance weighted	9	0.00272392	0.00252588	0.280855	-0.00222681
GCST90274223	frontalpole SA Without global weighted	outcome	heart failure	Inverse variance weighted	34	1.29708	1.20356	0.281169	-1.06191
GCST90268125	lingual SA Without global weighted	outcome	Left ventricular ejection fraction	Inverse variance weighted	12	3.59091	3.34904	0.283621	-2.9732
GCST90274223	caudalanteriorcingulate SA Without global weighted	outcome	heart failure	Inverse variance weighted	34	-5.6239	5.25189	0.284244	-15.9176
GCST90268125	parsopercularis SA Without global weighted	outcome	Left ventricular ejection fraction	Inverse variance weighted	12	1.73245	1.62119	0.285236	-1.44508
GCST90012082	inferiorparietal SA Global weighted	outcome	N−terminal prohormone brain natriuretic peptide levels	Inverse variance weighted	9	13.9863	13.1098	0.286035	-11.7089
GCST90268125	supramarginal SA Without global weighted	outcome	Left ventricular ejection fraction	Inverse variance weighted	12	3.52269	3.30322	0.286224	-2.95162
GCST90274223	medialorbitofrontal SA Global weighted	outcome	heart failure	Inverse variance weighted	34	4.93281	4.70494	0.294439	-4.28887
GCST90268125	supramarginal TH Global weighted	outcome	Left ventricular ejection fraction	Inverse variance weighted	12	-0.000571867	0.000552581	0.300715	-0.00165493
GCST90268125	paracentral TH Without global weighted	outcome	Left ventricular ejection fraction	Inverse variance weighted	12	-0.00116531	0.00112648	0.300917	-0.00337321
GCST90012082	superiorfrontal SA Without global weighted	outcome	N−terminal prohormone brain natriuretic peptide levels	Inverse variance weighted	9	-16.5555	16.4373	0.313845	-48.7726
GCST90268125	caudalanteriorcingulate SA Global weighted	outcome	Left ventricular ejection fraction	Inverse variance weighted	12	-0.71688	0.714726	0.315854	-2.11774
GCST90274223	isthmuscingulate TH Without global weighted	outcome	heart failure	Inverse variance weighted	34	-0.00782258	0.00785972	0.319602	-0.0232276
GCST90274223	entorhinal TH Global weighted	outcome	heart failure	Inverse variance weighted	34	-0.0106939	0.0107654	0.320536	-0.0317941
GCST90268125	superiorparietal TH Without global weighted	outcome	Left ventricular ejection fraction	Inverse variance weighted	12	-0.00106177	0.00108455	0.327585	-0.00318749
GCST90274223	superiortemporal TH Without global weighted	outcome	heart failure	Inverse variance weighted	34	-0.00706261	0.00734211	0.336083	-0.0214531
GCST90268125	middletemporal SA Without global weighted	outcome	Left ventricular ejection fraction	Inverse variance weighted	12	2.87744	3.00587	0.338429	-3.01406
GCST90012082	fusiform TH Global weighted	outcome	N−terminal prohormone brain natriuretic peptide levels	Inverse variance weighted	9	0.00218033	0.00228226	0.339406	-0.00229289
GCST90012082	inferiorparietal TH Without global weighted	outcome	N−terminal prohormone brain natriuretic peptide levels	Inverse variance weighted	9	-0.0026786	0.00280992	0.340456	-0.00818605
GCST90274223	frontalpole SA Global weighted	outcome	heart failure	Inverse variance weighted	34	1.17992	1.2401	0.341365	-1.25068
GCST90268125	bankssts TH Global weighted	outcome	Left ventricular ejection fraction	Inverse variance weighted	12	-0.000847201	0.000894589	0.343624	-0.00260059
GCST90268125	lateraloccipital SA Without global weighted	outcome	Left ventricular ejection fraction	Inverse variance weighted	12	5.14377	5.43197	0.343668	-5.5029
GCST90268125	inferiortemporal SA Without global weighted	outcome	Left ventricular ejection fraction	Inverse variance weighted	12	2.66683	2.81916	0.344167	-2.85874
GCST90012082	temporalpole SA Global weighted	outcome	N−terminal prohormone brain natriuretic peptide levels	Inverse variance weighted	9	-0.974968	1.03161	0.344612	-2.99693
GCST90268125	rostralanteriorcingulate SA Without global weighted	outcome	Left ventricular ejection fraction	Inverse variance weighted	12	0.96398	1.02302	0.346045	-1.04114
GCST90274223	parahippocampal SA Global weighted	outcome	heart failure	Inverse variance weighted	34	2.46617	2.61927	0.346424	-2.6676
GCST90274223	cuneus SA Global weighted	outcome	heart failure	Inverse variance weighted	34	-6.44525	6.86197	0.347592	-19.8947
GCST90268125	inferiorparietal SA Without global weighted	outcome	Left ventricular ejection fraction	Inverse variance weighted	12	4.64303	4.97814	0.350983	-5.11411
GCST90012082	frontalpole TH Global weighted	outcome	N−terminal prohormone brain natriuretic peptide levels	Inverse variance weighted	9	0.0044169	0.00474751	0.352185	-0.00488823
GCST90012082	parsorbitalis TH Without global weighted	outcome	N−terminal prohormone brain natriuretic peptide levels	Inverse variance weighted	9	-0.00369169	0.00399281	0.355181	-0.0115176
GCST90268125	fusiform TH Global weighted	outcome	Left ventricular ejection fraction	Inverse variance weighted	12	-0.000811663	0.000883477	0.358245	-0.00254328
GCST90268125	precuneus TH Global weighted	outcome	Left ventricular ejection fraction	Inverse variance weighted	12	-0.000678721	0.000749413	0.36511	-0.00214757
GCST90012082	parsopercularis TH Global weighted	outcome	N−terminal prohormone brain natriuretic peptide levels	Inverse variance weighted	9	0.00211239	0.00235143	0.369002	-0.00249641
GCST90268125	parahippocampal SA Global weighted	outcome	Left ventricular ejection fraction	Inverse variance weighted	12	0.535658	0.605758	0.376546	-0.651628
GCST90012082	precentral SA Global weighted	outcome	N−terminal prohormone brain natriuretic peptide levels	Inverse variance weighted	9	-8.2656	9.50038	0.384285	-26.8863
GCST90274223	cuneus SA Without global weighted	outcome	heart failure	Inverse variance weighted	34	-7.53301	8.70692	0.386943	-24.5986
GCST90268125	lateraloccipital TH Without global weighted	outcome	Left ventricular ejection fraction	Inverse variance weighted	13	-0.000748765	0.000867534	0.388085	-0.00244913
GCST90274223	superiortemporal TH Global weighted	outcome	heart failure	Inverse variance weighted	34	0.00321711	0.00373163	0.388622	-0.00409688
GCST90268125	parsorbitalis SA Without global weighted	outcome	Left ventricular ejection fraction	Inverse variance weighted	12	0.47084	0.549232	0.391295	-0.605654
GCST90012082	precuneus TH Global weighted	outcome	N−terminal prohormone brain natriuretic peptide levels	Inverse variance weighted	9	-0.00149331	0.0017456	0.392291	-0.00491468
GCST90268125	postcentral TH Without global weighted	outcome	Left ventricular ejection fraction	Inverse variance weighted	12	0.000750553	0.000881089	0.394299	-0.000976382
GCST90012082	insula TH Without global weighted	outcome	N−terminal prohormone brain natriuretic peptide levels	Inverse variance weighted	9	0.00383864	0.00467175	0.411264	-0.00531799
GCST90012082	caudalanteriorcingulate SA Global weighted	outcome	N−terminal prohormone brain natriuretic peptide levels	Inverse variance weighted	9	2.64548	3.22708	0.412343	-3.67959
GCST90274223	supramarginal TH Global weighted	outcome	heart failure	Inverse variance weighted	34	0.00252235	0.00309392	0.414924	-0.00354173
GCST90274223	posteriorcingulate TH Global weighted	outcome	heart failure	Inverse variance weighted	34	0.0034498	0.00423195	0.414969	-0.00484481
GCST90012082	lateralorbitofrontal TH Global weighted	outcome	N−terminal prohormone brain natriuretic peptide levels	Inverse variance weighted	8	0.00309842	0.00385665	0.421746	-0.00446062
GCST90268125	middletemporal TH Without global weighted	outcome	Left ventricular ejection fraction	Inverse variance weighted	12	-0.000838593	0.00106575	0.431367	-0.00292747
GCST90012082	parsorbitalis TH Global weighted	outcome	N−terminal prohormone brain natriuretic peptide levels	Inverse variance weighted	9	-0.00311853	0.00397033	0.432185	-0.0109004
GCST90268125	fusiform SA Without global weighted	outcome	Left ventricular ejection fraction	Inverse variance weighted	12	2.08537	2.66408	0.43376	-3.13622
GCST90274223	precentral SA Without global weighted	outcome	heart failure	Inverse variance weighted	34	14.0559	17.9733	0.43419	-21.1718
GCST90268125	caudalmiddlefrontal TH Global weighted	outcome	Left ventricular ejection fraction	Inverse variance weighted	12	0.000522858	0.000670141	0.435261	-0.000790618
GCST90274223	caudalmiddlefrontal TH Without global weighted	outcome	heart failure	Inverse variance weighted	34	-0.00458804	0.00588716	0.435786	-0.0161269
GCST90274223	fusiform TH Without global weighted	outcome	heart failure	Inverse variance weighted	34	-0.00479167	0.00619689	0.439381	-0.0169376
GCST90274223	fusiform TH Global weighted	outcome	heart failure	Inverse variance weighted	34	0.00280725	0.00364429	0.441112	-0.00433555
GCST90268125	isthmuscingulate TH Global weighted	outcome	Left ventricular ejection fraction	Inverse variance weighted	12	-0.000917617	0.00120649	0.446916	-0.00328234
GCST90012082	frontalpole TH Without global weighted	outcome	N−terminal prohormone brain natriuretic peptide levels	Inverse variance weighted	9	0.00399537	0.00530583	0.451441	-0.00640407
GCST90268125	temporalpole SA Global weighted	outcome	Left ventricular ejection fraction	Inverse variance weighted	12	-0.24413	0.325661	0.453469	-0.882426
GCST90274223	postcentral SA Global weighted	outcome	heart failure	Inverse variance weighted	34	8.53032	11.7448	0.467652	-14.4895
GCST90268125	caudalmiddlefrontal SA Global weighted	outcome	Left ventricular ejection fraction	Inverse variance weighted	12	1.3016	1.79331	0.467958	-2.2133
GCST90268125	paracentral SA Global weighted	outcome	Left ventricular ejection fraction	Inverse variance weighted	12	-0.89945	1.24674	0.470639	-3.34307
GCST90268125	superiorparietal SA Global weighted	outcome	Left ventricular ejection fraction	Inverse variance weighted	12	-2.74708	3.81901	0.471946	-10.2323
GCST90012082	frontalpole SA Global weighted	outcome	N−terminal prohormone brain natriuretic peptide levels	Inverse variance weighted	9	0.463194	0.648882	0.47533	-0.808616
GCST90274223	superiorparietal TH Without global weighted	outcome	heart failure	Inverse variance weighted	34	-0.00388472	0.0054533	0.476241	-0.0145732
GCST90012082	inferiortemporal TH Without global weighted	outcome	N−terminal prohormone brain natriuretic peptide levels	Inverse variance weighted	9	0.00235942	0.00336676	0.483429	-0.00423943
GCST90012082	lateralorbitofrontal TH Without global weighted	outcome	N−terminal prohormone brain natriuretic peptide levels	Inverse variance weighted	9	0.00291775	0.00416821	0.483927	-0.00525194
GCST90268125	rostralanteriorcingulate TH Global weighted	outcome	Left ventricular ejection fraction	Inverse variance weighted	12	0.0008599	0.00123796	0.487301	-0.00156651
GCST90012082	medialorbitofrontal TH Global weighted	outcome	N−terminal prohormone brain natriuretic peptide levels	Inverse variance weighted	9	0.00197455	0.00285612	0.489352	-0.00362345
GCST90268125	inferiortemporal TH Global weighted	outcome	Left ventricular ejection fraction	Inverse variance weighted	12	-0.000668731	0.000968368	0.489833	-0.00256673
GCST90268125	insula SA Global weighted	outcome	Left ventricular ejection fraction	Inverse variance weighted	12	-0.945215	1.37777	0.492683	-3.64564
GCST90268125	superiortemporal SA Without global weighted	outcome	Left ventricular ejection fraction	Inverse variance weighted	12	2.6748	3.92387	0.495445	-5.01598
GCST90274223	rostralanteriorcingulate SA Global weighted	outcome	heart failure	Inverse variance weighted	34	-2.80183	4.11825	0.496285	-10.8736
GCST90274223	lateralorbitofrontal SA Without global weighted	outcome	heart failure	Inverse variance weighted	34	7.55197	11.1579	0.498517	-14.3176
GCST90268125	lingual TH Global weighted	outcome	Left ventricular ejection fraction	Inverse variance weighted	12	-0.000440927	0.000658447	0.503083	-0.00173148
GCST90268125	posteriorcingulate SA Without global weighted	outcome	Left ventricular ejection fraction	Inverse variance weighted	12	-0.69923	1.05902	0.509087	-2.77491
GCST90012082	parstriangularis SA Without global weighted	outcome	N−terminal prohormone brain natriuretic peptide levels	Inverse variance weighted	9	-2.70668	4.13738	0.512982	-10.816
GCST90274223	precentral TH Without global weighted	outcome	heart failure	Inverse variance weighted	34	-0.00400278	0.00622636	0.520305	-0.0162065
GCST90012082	entorhinal SA Global weighted	outcome	N−terminal prohormone brain natriuretic peptide levels	Inverse variance weighted	9	0.957725	1.49261	0.521105	-1.9678
GCST90274223	pericalcarine TH Without global weighted	outcome	heart failure	Inverse variance weighted	34	-0.00310738	0.00484463	0.521259	-0.0126029
GCST90274223	temporalpole SA Global weighted	outcome	heart failure	Inverse variance weighted	34	1.41894	2.21413	0.521617	-2.92076
GCST90012082	lateraloccipital TH Global weighted	outcome	N−terminal prohormone brain natriuretic peptide levels	Inverse variance weighted	9	0.0012573	0.00198217	0.525882	-0.00262776
GCST90274223	temporalpole SA Without global weighted	outcome	heart failure	Inverse variance weighted	34	1.57989	2.49915	0.527275	-3.31844
GCST90274223	lingual SA Global weighted	outcome	heart failure	Inverse variance weighted	34	-7.06189	11.2	0.528351	-29.0139
GCST90012082	lingual TH Global weighted	outcome	N−terminal prohormone brain natriuretic peptide levels	Inverse variance weighted	9	0.00132317	0.00211259	0.531099	-0.0028175
GCST90274223	pericalcarine SA Global weighted	outcome	heart failure	Inverse variance weighted	34	5.65493	9.04019	0.531622	-12.0638
GCST90012082	caudalanteriorcingulate TH Global weighted	outcome	N−terminal prohormone brain natriuretic peptide levels	Inverse variance weighted	9	0.00277307	0.00446666	0.534706	-0.00598159
GCST90268125	medialorbitofrontal TH Global weighted	outcome	Left ventricular ejection fraction	Inverse variance weighted	12	0.000567604	0.000918343	0.536526	-0.00123235
GCST90274223	medialorbitofrontal SA Without global weighted	outcome	heart failure	Inverse variance weighted	34	4.9314	7.98334	0.536766	-10.716
GCST90268125	precentral TH Global weighted	outcome	Left ventricular ejection fraction	Inverse variance weighted	12	-0.000501526	0.000842506	0.551657	-0.00215284
GCST90274223	precuneus SA Global weighted	outcome	heart failure	Inverse variance weighted	34	7.66121	13.0312	0.556589	-17.8798
GCST90268125	pericalcarine TH Without global weighted	outcome	Left ventricular ejection fraction	Inverse variance weighted	12	-0.000455903	0.000788012	0.562894	-0.00200041
GCST90268125	transversetemporal SA Without global weighted	outcome	Left ventricular ejection fraction	Inverse variance weighted	12	0.244984	0.42385	0.563266	-0.585762
GCST90268125	lingual SA Global weighted	outcome	Left ventricular ejection fraction	Inverse variance weighted	12	1.41588	2.48376	0.568639	-3.45228
GCST90012082	pericalcarine SA Global weighted	outcome	N−terminal prohormone brain natriuretic peptide levels	Inverse variance weighted	9	2.43831	4.35021	0.575135	-6.08809
GCST90012082	medialorbitofrontal TH Without global weighted	outcome	N−terminal prohormone brain natriuretic peptide levels	Inverse variance weighted	9	0.00197007	0.00354155	0.578024	-0.00497137
GCST90274223	superiorfrontal TH Global weighted	outcome	heart failure	Inverse variance weighted	34	0.00180058	0.00325741	0.580425	-0.00458395
GCST90274223	paracentral SA Global weighted	outcome	heart failure	Inverse variance weighted	34	2.99758	5.43981	0.581603	-7.66445
GCST90012082	lateraloccipital SA Without global weighted	outcome	N−terminal prohormone brain natriuretic peptide levels	Inverse variance weighted	9	-6.27963	11.44	0.583063	-28.7021
GCST90012082	superiorfrontal TH Global weighted	outcome	N−terminal prohormone brain natriuretic peptide levels	Inverse variance weighted	9	-0.00139238	0.00254175	0.583827	-0.00637422
GCST90274223	caudalanteriorcingulate TH Global weighted	outcome	heart failure	Inverse variance weighted	34	-0.00377868	0.00693363	0.585768	-0.0173686
GCST90012082	medialorbitofrontal SA Without global weighted	outcome	N−terminal prohormone brain natriuretic peptide levels	Inverse variance weighted	9	-2.88596	5.30041	0.586112	-13.2748
GCST90268125	parahippocampal TH Global weighted	outcome	Left ventricular ejection fraction	Inverse variance weighted	12	0.00100177	0.00185424	0.589018	-0.00263254
GCST90012082	supramarginal SA Without global weighted	outcome	N−terminal prohormone brain natriuretic peptide levels	Inverse variance weighted	9	-6.48447	12.1012	0.59206	-30.2029
GCST90274223	precuneus SA Without global weighted	outcome	heart failure	Inverse variance weighted	34	11.7898	22.0344	0.592605	-31.3977
GCST90274223	caudalmiddlefrontal SA Global weighted	outcome	heart failure	Inverse variance weighted	34	-5.18383	9.75527	0.59515	-24.3041
GCST90012082	precuneus TH Without global weighted	outcome	N−terminal prohormone brain natriuretic peptide levels	Inverse variance weighted	9	-0.0015169	0.00285764	0.595541	-0.00711787
GCST90274223	posteriorcingulate SA Global weighted	outcome	heart failure	Inverse variance weighted	34	2.47123	4.67168	0.596819	-6.68526
GCST90274223	parsopercularis TH Without global weighted	outcome	heart failure	Inverse variance weighted	34	-0.00288858	0.00546669	0.597224	-0.0136033
GCST90274223	frontalpole TH Global weighted	outcome	heart failure	Inverse variance weighted	34	-0.00389866	0.00744742	0.600632	-0.0184956
GCST90268125	frontalpole TH Global weighted	outcome	Left ventricular ejection fraction	Inverse variance weighted	12	0.000775894	0.00148957	0.602448	-0.00214367
GCST90012082	parsopercularis TH Without global weighted	outcome	N−terminal prohormone brain natriuretic peptide levels	Inverse variance weighted	9	0.00156937	0.00302016	0.603321	-0.00435014
GCST90274223	lingual SA Without global weighted	outcome	heart failure	Inverse variance weighted	34	-8.97817	17.2846	0.603459	-42.8559
GCST90012082	lateraloccipital TH Without global weighted	outcome	N−terminal prohormone brain natriuretic peptide levels	Inverse variance weighted	9	0.00144623	0.00281258	0.607111	-0.00406642
GCST90012082	parsopercularis SA Without global weighted	outcome	N−terminal prohormone brain natriuretic peptide levels	Inverse variance weighted	9	-2.70891	5.28786	0.608449	-13.0731
GCST90012082	caudalmiddlefrontal TH Without global weighted	outcome	N−terminal prohormone brain natriuretic peptide levels	Inverse variance weighted	9	-0.0016121	0.00315309	0.609157	-0.00779216
GCST90012082	caudalanteriorcingulate TH Without global weighted	outcome	N−terminal prohormone brain natriuretic peptide levels	Inverse variance weighted	9	0.00234642	0.00462096	0.61161	-0.00671066
GCST90012082	fusiform TH Without global weighted	outcome	N−terminal prohormone brain natriuretic peptide levels	Inverse variance weighted	9	0.00157752	0.00311259	0.612282	-0.00452315
GCST90012082	superiorparietal SA Without global weighted	outcome	N−terminal prohormone brain natriuretic peptide levels	Inverse variance weighted	9	-6.46756	12.8883	0.615796	-31.7286
GCST90274223	superiorparietal SA Without global weighted	outcome	heart failure	Inverse variance weighted	34	-12.9733	26.2433	0.621062	-64.4102
GCST90012082	superiorfrontal SA Global weighted	outcome	N−terminal prohormone brain natriuretic peptide levels	Inverse variance weighted	9	-4.30126	8.73544	0.622442	-21.4227
GCST90012082	posteriorcingulate TH Without global weighted	outcome	N−terminal prohormone brain natriuretic peptide levels	Inverse variance weighted	9	-0.00152107	0.0030914	0.622696	-0.00758021
GCST90012082	superiortemporal SA Global weighted	outcome	N−terminal prohormone brain natriuretic peptide levels	Inverse variance weighted	9	-3.37882	6.87766	0.623232	-16.859
GCST90012082	caudalanteriorcingulate SA Without global weighted	outcome	N−terminal prohormone brain natriuretic peptide levels	Inverse variance weighted	9	1.91107	3.91527	0.625473	-5.76285
GCST90268125	superiortemporal SA Global weighted	outcome	Left ventricular ejection fraction	Inverse variance weighted	12	-0.881733	1.82845	0.629644	-4.4655
GCST90268125	lateraloccipital TH Global weighted	outcome	Left ventricular ejection fraction	Inverse variance weighted	12	-0.000296099	0.000621698	0.633878	-0.00151463
GCST90274223	superiortemporal SA Global weighted	outcome	heart failure	Inverse variance weighted	34	4.7185	9.95281	0.635438	-14.789
GCST90012082	lingual TH Without global weighted	outcome	N−terminal prohormone brain natriuretic peptide levels	Inverse variance weighted	9	0.00121921	0.00259323	0.638248	-0.00386353
GCST90274223	posteriorcingulate TH Without global weighted	outcome	heart failure	Inverse variance weighted	34	-0.00245812	0.00543579	0.651118	-0.0131123
GCST90012082	precuneus SA Without global weighted	outcome	N−terminal prohormone brain natriuretic peptide levels	Inverse variance weighted	9	-4.40336	9.76517	0.652043	-23.5431
GCST90268125	insula SA Without global weighted	outcome	Left ventricular ejection fraction	Inverse variance weighted	12	0.839479	1.87694	0.654689	-2.83933
GCST90274223	paracentral SA Without global weighted	outcome	heart failure	Inverse variance weighted	34	3.24457	7.28009	0.65583	-11.0244
GCST90012082	cuneus SA Without global weighted	outcome	N−terminal prohormone brain natriuretic peptide levels	Inverse variance weighted	9	-1.9648	4.41962	0.656635	-10.6273
GCST90274223	inferiorparietal SA Global weighted	outcome	heart failure	Inverse variance weighted	34	8.46023	19.3708	0.662291	-29.5065
GCST90012082	cuneus SA Global weighted	outcome	N−terminal prohormone brain natriuretic peptide levels	Inverse variance weighted	9	1.64153	3.76612	0.662932	-5.74006
GCST90012082	superiorparietal SA Global weighted	outcome	N−terminal prohormone brain natriuretic peptide levels	Inverse variance weighted	9	-4.4807	10.2817	0.662987	-24.6329
GCST90012082	paracentral SA Without global weighted	outcome	N−terminal prohormone brain natriuretic peptide levels	Inverse variance weighted	9	-1.75921	4.09953	0.667833	-9.79429
GCST90268125	temporalpole TH Global weighted	outcome	Left ventricular ejection fraction	Inverse variance weighted	12	0.000910601	0.00214136	0.670658	-0.00328646
GCST90012082	bankssts SA Without global weighted	outcome	N−terminal prohormone brain natriuretic peptide levels	Inverse variance weighted	9	1.8571	4.49375	0.679415	-6.95066
GCST90268125	parstriangularis SA Without global weighted	outcome	Left ventricular ejection fraction	Inverse variance weighted	12	-0.537164	1.30255	0.68005	-3.09016
GCST90274223	isthmuscingulate TH Global weighted	outcome	heart failure	Inverse variance weighted	34	-0.0027006	0.00655557	0.680372	-0.0155495
GCST90012082	parsopercularis SA Global weighted	outcome	N−terminal prohormone brain natriuretic peptide levels	Inverse variance weighted	9	-1.90689	4.63017	0.680456	-10.982
GCST90274223	bankssts TH Without global weighted	outcome	heart failure	Inverse variance weighted	34	-0.0024826	0.00603402	0.680755	-0.0143093
GCST90012082	entorhinal SA Without global weighted	outcome	N−terminal prohormone brain natriuretic peptide levels	Inverse variance weighted	9	0.713878	1.73808	0.681272	-2.69276
GCST90012082	parstriangularis SA Global weighted	outcome	N−terminal prohormone brain natriuretic peptide levels	Inverse variance weighted	9	-1.42072	3.52484	0.686906	-8.32941
GCST90012082	middletemporal SA Without global weighted	outcome	N−terminal prohormone brain natriuretic peptide levels	Inverse variance weighted	9	-3.3451	8.3098	0.68728	-19.6323
GCST90012082	rostralmiddlefrontal SA Without global weighted	outcome	N−terminal prohormone brain natriuretic peptide levels	Inverse variance weighted	9	5.9476	15.0489	0.692682	-23.5483
GCST90012082	lingual SA Without global weighted	outcome	N−terminal prohormone brain natriuretic peptide levels	Inverse variance weighted	9	3.23185	8.20686	0.69373	-12.8536
GCST90274223	insula SA Global weighted	outcome	heart failure	Inverse variance weighted	34	-2.34003	5.95599	0.694403	-14.0138
GCST90274223	rostralmiddlefrontal SA Global weighted	outcome	heart failure	Inverse variance weighted	34	-5.34774	13.657	0.695373	-32.1155
GCST90268125	pericalcarine TH Global weighted	outcome	Left ventricular ejection fraction	Inverse variance weighted	12	0.000285486	0.000729254	0.695444	-0.00114385
GCST90274223	parahippocampal TH Global weighted	outcome	heart failure	Inverse variance weighted	34	0.00485035	0.012665	0.70174	-0.0199731
GCST90274223	parsopercularis SA Without global weighted	outcome	heart failure	Inverse variance weighted	34	3.56432	9.36786	0.703587	-14.7967
GCST90274223	rostralanteriorcingulate SA Without global weighted	outcome	heart failure	Inverse variance weighted	34	-2.33089	6.13791	0.704129	-14.3612
GCST90012082	pericalcarine TH Without global weighted	outcome	N−terminal prohormone brain natriuretic peptide levels	Inverse variance weighted	9	-0.00138268	0.00366038	0.705622	-0.00855703
GCST90012082	frontalpole SA Without global weighted	outcome	N−terminal prohormone brain natriuretic peptide levels	Inverse variance weighted	9	0.262051	0.709743	0.711964	-1.12905
GCST90268125	transversetemporal TH Without global weighted	outcome	Left ventricular ejection fraction	Inverse variance weighted	12	-0.000672475	0.00185071	0.716336	-0.00429986
GCST90274223	transversetemporal SA Global weighted	outcome	heart failure	Inverse variance weighted	34	0.797366	2.20982	0.718228	-3.53389
GCST90268125	rostralmiddlefrontal TH Without global weighted	outcome	Left ventricular ejection fraction	Inverse variance weighted	13	0.000292589	0.000838437	0.727112	-0.00135075
GCST90274223	middletemporal SA Without global weighted	outcome	heart failure	Inverse variance weighted	34	-5.98485	17.1643	0.72733	-39.627
GCST90268125	posteriorcingulate TH Global weighted	outcome	Left ventricular ejection fraction	Inverse variance weighted	12	0.000372111	0.00106731	0.727357	-0.00171982
GCST90012082	paracentral TH Without global weighted	outcome	N−terminal prohormone brain natriuretic peptide levels	Inverse variance weighted	9	-0.00112333	0.00324616	0.729306	-0.00748581
GCST90274223	medialorbitofrontal TH Global weighted	outcome	heart failure	Inverse variance weighted	34	-0.00158007	0.00458492	0.730377	-0.0105665
GCST90012082	caudalmiddlefrontal TH Global weighted	outcome	N−terminal prohormone brain natriuretic peptide levels	Inverse variance weighted	9	-0.000823052	0.00239536	0.731145	-0.00551796
GCST90268125	medialorbitofrontal SA Without global weighted	outcome	Left ventricular ejection fraction	Inverse variance weighted	12	-0.485098	1.41481	0.731695	-3.25812
GCST90268125	lateraloccipital SA Global weighted	outcome	Left ventricular ejection fraction	Inverse variance weighted	12	1.33224	3.90078	0.732702	-6.31328
GCST90012082	paracentral TH Global weighted	outcome	N−terminal prohormone brain natriuretic peptide levels	Inverse variance weighted	9	-0.000834013	0.00245961	0.734547	-0.00565486
GCST90012082	fusiform SA Without global weighted	outcome	N−terminal prohormone brain natriuretic peptide levels	Inverse variance weighted	9	-2.70183	7.97048	0.734625	-18.324
GCST90012082	cuneus TH Without global weighted	outcome	N−terminal prohormone brain natriuretic peptide levels	Inverse variance weighted	9	0.000954971	0.00281752	0.734654	-0.00456736
GCST90274223	transversetemporal SA Without global weighted	outcome	heart failure	Inverse variance weighted	34	1.00703	3.01978	0.738774	-4.91173
GCST90268125	transversetemporal SA Global weighted	outcome	Left ventricular ejection fraction	Inverse variance weighted	12	-0.114997	0.347123	0.740428	-0.795358
GCST90012082	middletemporal TH Global weighted	outcome	N−terminal prohormone brain natriuretic peptide levels	Inverse variance weighted	9	-0.000801949	0.00243189	0.741578	-0.00556845
GCST90274223	pericalcarine SA Without global weighted	outcome	heart failure	Inverse variance weighted	34	3.75852	11.5127	0.744071	-18.8064
GCST90012082	parsorbitalis SA Without global weighted	outcome	N−terminal prohormone brain natriuretic peptide levels	Inverse variance weighted	9	-0.611124	1.87848	0.744932	-4.29294
GCST90268125	pericalcarine SA Global weighted	outcome	Left ventricular ejection fraction	Inverse variance weighted	12	0.445007	1.36815	0.744983	-2.23657
GCST90012082	caudalmiddlefrontal SA Global weighted	outcome	N−terminal prohormone brain natriuretic peptide levels	Inverse variance weighted	9	1.90479	5.85757	0.745042	-9.57605
GCST90268125	parahippocampal TH Without global weighted	outcome	Left ventricular ejection fraction	Inverse variance weighted	12	0.00063172	0.00195087	0.746079	-0.00319199
GCST90268125	inferiortemporal SA Global weighted	outcome	Left ventricular ejection fraction	Inverse variance weighted	12	0.623279	1.93942	0.747927	-3.17798
GCST90268125	middletemporal SA Global weighted	outcome	Left ventricular ejection fraction	Inverse variance weighted	12	0.535142	1.67018	0.748658	-2.73841
GCST90274223	lateraloccipital SA Global weighted	outcome	heart failure	Inverse variance weighted	34	4.7485	14.9895	0.751404	-24.631
GCST90274223	parsorbitalis SA Global weighted	outcome	heart failure	Inverse variance weighted	34	-0.663061	2.10495	0.752761	-4.78876
GCST90012082	pericalcarine TH Global weighted	outcome	N−terminal prohormone brain natriuretic peptide levels	Inverse variance weighted	9	-0.000940595	0.00307351	0.75958	-0.00696468
GCST90268125	lateralorbitofrontal SA Without global weighted	outcome	Left ventricular ejection fraction	Inverse variance weighted	12	-0.707357	2.33199	0.761641	-5.27806
GCST90268125	posteriorcingulate TH Without global weighted	outcome	Left ventricular ejection fraction	Inverse variance weighted	13	0.000299034	0.000988777	0.762325	-0.00163897
GCST90268125	middletemporal TH Global weighted	outcome	Left ventricular ejection fraction	Inverse variance weighted	12	-0.000225218	0.000749826	0.763902	-0.00169488
GCST90274223	paracentral TH Global weighted	outcome	heart failure	Inverse variance weighted	34	-0.00113707	0.00379313	0.764352	-0.0085716
GCST90268125	cuneus TH Global weighted	outcome	Left ventricular ejection fraction	Inverse variance weighted	12	-0.0002212	0.000748298	0.767532	-0.00168786
GCST90012082	inferiorparietal SA Without global weighted	outcome	N−terminal prohormone brain natriuretic peptide levels	Inverse variance weighted	9	6.47516	22.1806	0.770341	-36.9989
GCST90012082	postcentral TH Global weighted	outcome	N−terminal prohormone brain natriuretic peptide levels	Inverse variance weighted	9	-0.000561929	0.00196077	0.774429	-0.00440503
GCST90012082	entorhinal TH Without global weighted	outcome	N−terminal prohormone brain natriuretic peptide levels	Inverse variance weighted	9	0.00205464	0.00722922	0.776246	-0.0121146
GCST90268125	superiorparietal TH Global weighted	outcome	Left ventricular ejection fraction	Inverse variance weighted	12	-0.000235201	0.000851215	0.782308	-0.00190358
GCST90274223	parsopercularis SA Global weighted	outcome	heart failure	Inverse variance weighted	34	1.87097	6.83153	0.784183	-11.5188
GCST90012082	middletemporal SA Global weighted	outcome	N−terminal prohormone brain natriuretic peptide levels	Inverse variance weighted	9	-1.42572	5.30537	0.788136	-11.8243
GCST90274223	postcentral TH Global weighted	outcome	heart failure	Inverse variance weighted	34	0.000986357	0.00369869	0.789718	-0.00626308
GCST90012082	rostralanteriorcingulate SA Without global weighted	outcome	N−terminal prohormone brain natriuretic peptide levels	Inverse variance weighted	9	-0.757464	2.85383	0.790686	-6.35097
GCST90274223	middletemporal SA Global weighted	outcome	heart failure	Inverse variance weighted	34	-2.86596	10.8399	0.79148	-24.1122
GCST90274223	postcentral SA Without global weighted	outcome	heart failure	Inverse variance weighted	34	4.72792	18.2537	0.795626	-31.0493
GCST90274223	posteriorcingulate SA Without global weighted	outcome	heart failure	Inverse variance weighted	34	1.74683	6.75889	0.79606	-11.5006
GCST90274223	bankssts SA Without global weighted	outcome	heart failure	Inverse variance weighted	34	-1.54443	5.98236	0.796281	-13.2699
GCST90268125	temporalpole SA Without global weighted	outcome	Left ventricular ejection fraction	Inverse variance weighted	12	0.0918022	0.357737	0.797473	-0.609363
GCST90268125	paracentral SA Without global weighted	outcome	Left ventricular ejection fraction	Inverse variance weighted	12	0.389031	1.54118	0.800713	-2.63168
GCST90012082	transversetemporal SA Without global weighted	outcome	N−terminal prohormone brain natriuretic peptide levels	Inverse variance weighted	9	-0.337648	1.35122	0.802678	-2.98605
GCST90012082	bankssts TH Global weighted	outcome	N−terminal prohormone brain natriuretic peptide levels	Inverse variance weighted	9	-0.000687771	0.00275877	0.803126	-0.00609496
GCST90274223	caudalmiddlefrontal SA Without global weighted	outcome	heart failure	Inverse variance weighted	34	-3.23538	13.1912	0.806249	-29.0902
GCST90274223	supramarginal SA Global weighted	outcome	heart failure	Inverse variance weighted	34	-2.71405	11.1506	0.807695	-24.5692
GCST90012082	cuneus TH Global weighted	outcome	N−terminal prohormone brain natriuretic peptide levels	Inverse variance weighted	9	0.000592938	0.00243795	0.807841	-0.00418544
GCST90012082	superiorparietal TH Without global weighted	outcome	N−terminal prohormone brain natriuretic peptide levels	Inverse variance weighted	9	-0.000677379	0.00280992	0.809503	-0.00618483
GCST90012082	superiorparietal TH Global weighted	outcome	N−terminal prohormone brain natriuretic peptide levels	Inverse variance weighted	9	-0.000436247	0.00184755	0.813338	-0.00405744
GCST90268125	parsorbitalis TH Without global weighted	outcome	Left ventricular ejection fraction	Inverse variance weighted	12	-0.000463928	0.00201903	0.818264	-0.00442122
GCST90012082	posteriorcingulate TH Global weighted	outcome	N−terminal prohormone brain natriuretic peptide levels	Inverse variance weighted	9	-0.000589373	0.00259516	0.820342	-0.00567589
GCST90268125	frontalpole TH Without global weighted	outcome	Left ventricular ejection fraction	Inverse variance weighted	12	-0.000378277	0.00167291	0.821109	-0.00365719
GCST90274223	pericalcarine TH Global weighted	outcome	heart failure	Inverse variance weighted	34	0.000987385	0.0044411	0.824058	-0.00771717
GCST90274223	middletemporal TH Global weighted	outcome	heart failure	Inverse variance weighted	34	0.000806565	0.00367597	0.826326	-0.00639833
GCST90268125	bankssts SA Without global weighted	outcome	Left ventricular ejection fraction	Inverse variance weighted	12	-0.249303	1.13828	0.826636	-2.48033
GCST90268125	precuneus SA Global weighted	outcome	Left ventricular ejection fraction	Inverse variance weighted	12	0.424012	1.94682	0.827587	-3.39176
GCST90012082	medialorbitofrontal SA Global weighted	outcome	N−terminal prohormone brain natriuretic peptide levels	Inverse variance weighted	9	-0.789421	3.64244	0.82842	-7.9286
GCST90268125	parsopercularis TH Global weighted	outcome	Left ventricular ejection fraction	Inverse variance weighted	12	-0.000165947	0.00077304	0.830026	-0.00168111
GCST90268125	entorhinal SA Without global weighted	outcome	Left ventricular ejection fraction	Inverse variance weighted	12	0.104473	0.489094	0.830855	-0.85415
GCST90268125	caudalmiddlefrontal TH Without global weighted	outcome	Left ventricular ejection fraction	Inverse variance weighted	12	-0.00021117	0.000991155	0.831284	-0.00215383
GCST90274223	superiorfrontal SA Global weighted	outcome	heart failure	Inverse variance weighted	34	3.68096	17.3664	0.832139	-30.3571
GCST90012082	precuneus SA Global weighted	outcome	N−terminal prohormone brain natriuretic peptide levels	Inverse variance weighted	9	1.29995	6.2027	0.833997	-10.8573
GCST90268125	fusiform SA Global weighted	outcome	Left ventricular ejection fraction	Inverse variance weighted	12	-0.350563	1.70581	0.837173	-3.69396
GCST90268125	parsorbitalis TH Global weighted	outcome	Left ventricular ejection fraction	Inverse variance weighted	12	0.00042396	0.0021059	0.840448	-0.0037036
GCST90268125	entorhinal SA Global weighted	outcome	Left ventricular ejection fraction	Inverse variance weighted	12	-0.0899581	0.455478	0.843434	-0.982696
GCST90274223	insula SA Without global weighted	outcome	heart failure	Inverse variance weighted	34	-1.99027	10.1307	0.844251	-21.8465
GCST90274223	parstriangularis TH Global weighted	outcome	heart failure	Inverse variance weighted	34	0.000747426	0.00382464	0.845061	-0.00674886
GCST90012082	paracentral SA Global weighted	outcome	N−terminal prohormone brain natriuretic peptide levels	Inverse variance weighted	9	-0.626781	3.22996	0.846135	-6.95751
GCST90268125	inferiorparietal SA Global weighted	outcome	Left ventricular ejection fraction	Inverse variance weighted	12	-0.637649	3.29677	0.846633	-7.09932
GCST90012082	parahippocampal SA Without global weighted	outcome	N−terminal prohormone brain natriuretic peptide levels	Inverse variance weighted	8	0.481484	2.49314	0.846862	-4.40508
GCST90274223	lateraloccipital SA Without global weighted	outcome	heart failure	Inverse variance weighted	34	4.57908	24.1667	0.849718	-42.7877
GCST90274223	parsorbitalis SA Without global weighted	outcome	heart failure	Inverse variance weighted	34	-0.504836	2.74549	0.854109	-5.88599
GCST90012082	superiorfrontal TH Without global weighted	outcome	N−terminal prohormone brain natriuretic peptide levels	Inverse variance weighted	9	-0.000582735	0.00319885	0.855449	-0.00685248
GCST90274223	fusiform SA Global weighted	outcome	heart failure	Inverse variance weighted	34	-1.86644	10.3451	0.856824	-22.1428
GCST90012082	precentral TH Without global weighted	outcome	N−terminal prohormone brain natriuretic peptide levels	Inverse variance weighted	9	0.000588409	0.00327311	0.857333	-0.00582689
GCST90274223	inferiortemporal TH Global weighted	outcome	heart failure	Inverse variance weighted	34	-0.000786877	0.00451832	0.861745	-0.00964278
GCST90274223	rostralmiddlefrontal TH Global weighted	outcome	heart failure	Inverse variance weighted	34	0.00055983	0.00322238	0.862076	-0.00575603
GCST90274223	parahippocampal TH Without global weighted	outcome	heart failure	Inverse variance weighted	34	-0.0022324	0.0129842	0.86349	-0.0276813
GCST90274223	inferiorparietal SA Without global weighted	outcome	heart failure	Inverse variance weighted	34	4.44168	26.4057	0.866419	-47.3135
GCST90268125	superiorfrontal SA Global weighted	outcome	Left ventricular ejection fraction	Inverse variance weighted	12	-0.459336	2.73962	0.866847	-5.82899
GCST90012082	parsorbitalis SA Global weighted	outcome	N−terminal prohormone brain natriuretic peptide levels	Inverse variance weighted	9	0.235681	1.4263	0.868755	-2.55986
GCST90012082	entorhinal TH Global weighted	outcome	N−terminal prohormone brain natriuretic peptide levels	Inverse variance weighted	9	0.00112274	0.00683117	0.869451	-0.0122664
GCST90274223	supramarginal SA Without global weighted	outcome	heart failure	Inverse variance weighted	34	3.24275	19.7473	0.869564	-35.4619
GCST90268125	insula TH Global weighted	outcome	Left ventricular ejection fraction	Inverse variance weighted	12	0.000153073	0.000940327	0.870686	-0.00168997
GCST90268125	paracentral TH Global weighted	outcome	Left ventricular ejection fraction	Inverse variance weighted	12	-0.000129846	0.000816343	0.873623	-0.00172988
GCST90274223	isthmuscingulate SA Without global weighted	outcome	heart failure	Inverse variance weighted	34	-1.074	6.87456	0.875853	-14.5481
GCST90274223	parstriangularis SA Global weighted	outcome	heart failure	Inverse variance weighted	34	-0.832069	5.55835	0.881004	-11.7264
GCST90274223	isthmuscingulate SA Global weighted	outcome	heart failure	Inverse variance weighted	34	-0.728755	4.96575	0.883324	-10.4616
GCST90012082	parstriangularis TH Without global weighted	outcome	N−terminal prohormone brain natriuretic peptide levels	Inverse variance weighted	9	-0.000443484	0.00304128	0.884062	-0.00640439
GCST90274223	rostralmiddlefrontal SA Without global weighted	outcome	heart failure	Inverse variance weighted	34	-4.02466	27.7483	0.884678	-58.4113
GCST90012082	supramarginal SA Global weighted	outcome	N−terminal prohormone brain natriuretic peptide levels	Inverse variance weighted	9	-1.04925	7.49682	0.888692	-15.743
GCST90268125	rostralanteriorcingulate SA Global weighted	outcome	Left ventricular ejection fraction	Inverse variance weighted	12	0.0961965	0.711856	0.892505	-1.29904
GCST90268125	insula TH Without global weighted	outcome	Left ventricular ejection fraction	Inverse variance weighted	13	-0.000187164	0.00138624	0.892599	-0.0029042
GCST90268125	rostralanteriorcingulate TH Without global weighted	outcome	Left ventricular ejection fraction	Inverse variance weighted	12	0.000183325	0.00136716	0.89333	-0.00249631
GCST90268125	precentral SA Without global weighted	outcome	Left ventricular ejection fraction	Inverse variance weighted	12	0.4456	3.36056	0.894512	-6.1411
GCST90268125	superiorfrontal TH Global weighted	outcome	Left ventricular ejection fraction	Inverse variance weighted	12	7.72643e-05	0.000593112	0.896353	-0.00108524
GCST90012082	rostralmiddlefrontal TH Global weighted	outcome	N−terminal prohormone brain natriuretic peptide levels	Inverse variance weighted	9	-0.000243113	0.00188247	0.897242	-0.00393276
GCST90274223	superiortemporal SA Without global weighted	outcome	heart failure	Inverse variance weighted	34	-2.50012	20.3733	0.902333	-42.4318
GCST90012082	middletemporal TH Without global weighted	outcome	N−terminal prohormone brain natriuretic peptide levels	Inverse variance weighted	9	-0.000410794	0.00335674	0.902599	-0.00699
GCST90012082	fusiform SA Global weighted	outcome	N−terminal prohormone brain natriuretic peptide levels	Inverse variance weighted	9	0.756395	6.21851	0.903187	-11.4319
GCST90268125	parsopercularis SA Global weighted	outcome	Left ventricular ejection fraction	Inverse variance weighted	12	0.134002	1.33987	0.920336	-2.49215
GCST90274223	lateraloccipital TH Global weighted	outcome	heart failure	Inverse variance weighted	34	0.000376043	0.00384652	0.922121	-0.00716313
GCST90274223	rostralanteriorcingulate TH Without global weighted	outcome	heart failure	Inverse variance weighted	34	-0.000667693	0.0072001	0.926115	-0.0147799
GCST90268125	parsorbitalis SA Global weighted	outcome	Left ventricular ejection fraction	Inverse variance weighted	12	-0.0371175	0.421212	0.929781	-0.862692
GCST90012082	inferiortemporal SA Without global weighted	outcome	N−terminal prohormone brain natriuretic peptide levels	Inverse variance weighted	9	-1.13655	13.8201	0.934456	-28.2239
GCST90012082	bankssts TH Without global weighted	outcome	N−terminal prohormone brain natriuretic peptide levels	Inverse variance weighted	9	-0.000283133	0.00355389	0.936501	-0.00724876
GCST90012082	parahippocampal TH Global weighted	outcome	N−terminal prohormone brain natriuretic peptide levels	Inverse variance weighted	8	0.000477375	0.00614169	0.938045	-0.0115603
GCST90012082	rostralanteriorcingulate TH Without global weighted	outcome	N−terminal prohormone brain natriuretic peptide levels	Inverse variance weighted	9	-0.000328283	0.00439685	0.940483	-0.00894612
GCST90268125	lateralorbitofrontal TH Without global weighted	outcome	Left ventricular ejection fraction	Inverse variance weighted	12	-7.31196e-05	0.00101066	0.942325	-0.00205402
GCST90268125	transversetemporal TH Global weighted	outcome	Left ventricular ejection fraction	Inverse variance weighted	12	0.000111222	0.00158457	0.944042	-0.00299454
GCST90012082	precentral TH Global weighted	outcome	N−terminal prohormone brain natriuretic peptide levels	Inverse variance weighted	9	0.000161098	0.00232777	0.944825	-0.00440134
GCST90012082	rostralanteriorcingulate SA Global weighted	outcome	N−terminal prohormone brain natriuretic peptide levels	Inverse variance weighted	9	0.137273	2.09585	0.947778	-3.97059
GCST90012082	rostralmiddlefrontal TH Without global weighted	outcome	N−terminal prohormone brain natriuretic peptide levels	Inverse variance weighted	9	-0.000180198	0.00277784	0.948278	-0.00562477
GCST90012082	pericalcarine SA Without global weighted	outcome	N−terminal prohormone brain natriuretic peptide levels	Inverse variance weighted	9	-0.310274	4.98373	0.950358	-10.0784
GCST90268125	caudalanteriorcingulate SA Without global weighted	outcome	Left ventricular ejection fraction	Inverse variance weighted	12	0.0521486	0.943828	0.955937	-1.79775
GCST90274223	fusiform SA Without global weighted	outcome	heart failure	Inverse variance weighted	34	-0.909975	16.4981	0.956014	-33.2462
GCST90268125	superiorparietal SA Without global weighted	outcome	Left ventricular ejection fraction	Inverse variance weighted	12	0.231591	4.27158	0.956763	-8.1407
GCST90268125	medialorbitofrontal TH Without global weighted	outcome	Left ventricular ejection fraction	Inverse variance weighted	13	5.0803e-05	0.00100297	0.959602	-0.00191501
GCST90268125	parstriangularis TH Without global weighted	outcome	Left ventricular ejection fraction	Inverse variance weighted	12	4.82549e-05	0.000963919	0.960074	-0.00184103
GCST90274223	entorhinal SA Global weighted	outcome	heart failure	Inverse variance weighted	34	0.122981	2.64545	0.962921	-5.06209
GCST90268125	supramarginal SA Global weighted	outcome	Left ventricular ejection fraction	Inverse variance weighted	12	0.0926987	2.23046	0.966849	-4.279
GCST90274223	entorhinal SA Without global weighted	outcome	heart failure	Inverse variance weighted	34	0.130426	3.16709	0.967151	-6.07706
GCST90274223	insula TH Global weighted	outcome	heart failure	Inverse variance weighted	34	-0.000170723	0.00439998	0.969049	-0.00879468
GCST90012082	parstriangularis TH Global weighted	outcome	N−terminal prohormone brain natriuretic peptide levels	Inverse variance weighted	9	-9.47761e-05	0.00253044	0.970123	-0.00505443
GCST90274223	parstriangularis SA Without global weighted	outcome	heart failure	Inverse variance weighted	34	0.233968	6.50793	0.971321	-12.5216
GCST90012082	transversetemporal SA Global weighted	outcome	N−terminal prohormone brain natriuretic peptide levels	Inverse variance weighted	9	0.0395044	1.10429	0.971463	-2.1249
GCST90012082	caudalmiddlefrontal SA Without global weighted	outcome	N−terminal prohormone brain natriuretic peptide levels	Inverse variance weighted	9	-0.216339	7.49151	0.976962	-14.8997
GCST90012082	inferiortemporal SA Global weighted	outcome	N−terminal prohormone brain natriuretic peptide levels	Inverse variance weighted	9	0.220902	9.03077	0.980485	-17.4794
GCST90012082	parahippocampal TH Without global weighted	outcome	N−terminal prohormone brain natriuretic peptide levels	Inverse variance weighted	8	0.000105352	0.00642226	0.986912	-0.0124823
GCST90268125	temporalpole TH Without global weighted	outcome	Left ventricular ejection fraction	Inverse variance weighted	12	3.22025e-05	0.00208128	0.987655	-0.00404711
GCST90274223	inferiorparietal TH Global weighted	outcome	heart failure	Inverse variance weighted	34	-3.80391e-05	0.00261486	0.988393	-0.00516316
GCST90012082	lateraloccipital SA Global weighted	outcome	N−terminal prohormone brain natriuretic peptide levels	Inverse variance weighted	9	0.115296	8.16814	0.988738	-15.8943
GCST90274223	bankssts SA Global weighted	outcome	heart failure	Inverse variance weighted	34	-0.0496031	4.70289	0.991585	-9.26726
GCST90012082	parahippocampal SA Global weighted	outcome	N−terminal prohormone brain natriuretic peptide levels	Inverse variance weighted	8	0.013237	1.71861	0.993855	-3.35524
GCST90012082	rostralanteriorcingulate TH Global weighted	outcome	N−terminal prohormone brain natriuretic peptide levels	Inverse variance weighted	9	-2.60131e-05	0.00392791	0.994716	-0.00772472
GCST90012082	postcentral TH Without global weighted	outcome	N−terminal prohormone brain natriuretic peptide levels	Inverse variance weighted	9	-5.77786e-06	0.00272495	0.998308	-0.00534668
GCST90274223	superiorfrontal SA Without global weighted	outcome	heart failure	Inverse variance weighted	34	0.0297639	32.0165	0.999258	-62.7225
